# Supplementary material for: Silent Carriers: The Hidden Threat of Antibiotic-Resistant Staphylococcus aureus in Retail Seafood Across Poland’s Tri-City Area
Source: Antibiotics (Basel). 2025 Jan 12;14(1):73. doi: 10.3390/antibiotics14010073 (PMC11762084; doi:10.3390/antibiotics14010073)
Supplement: Supplementary file 1 [file antibiotics-14-00073-s001.zip]

Archive with 1 entries (1 files):
- antibiotics-3310956-supplementary.xlsx
