# Supplementary material for: Silent Carriers: The Hidden Threat of Antibiotic-Resistant Staphylococcus aureus in Retail Seafood Across Poland’s Tri-City Area
Source: Antibiotics (Basel). 2025 Jan 12;14(1):73. doi: 10.3390/antibiotics14010073 (PMC11762084; doi:10.3390/antibiotics14010073)
Supplement: Supplementary file 1 [file antibiotics-14-00073-s001.zip › antibiotics-3310956-supplementary.xlsx]

## Sheet: contamination
no. of samples	KIND		DoP		COUNTRIES	S.aureus
1	mussels	frozen	F	UE	EC	10
2	shrimps	frozen	F	Indie	AC	160
3	shrimps	frozen	F	Indie	AC	140
4	shrimps	frozen	F	Bangladesz	AC	210
5	shrimps	frozen	F	Indie	AC	0
6	shrimps	frozen	F	Argentyna	AC	50
7	hake	frozen	F	Indie	AC	180
8	hake	frozen	F	UE	EC	0
9	hake	frozen	F	Argentyna	AC	0
10	mussels	frozen	F	UE	EC	140
11	octopus	frozen	F	Tajlandia	AC	0
12	hake	frozen	F	Indie	AC	120
13	shrimps	frozen	F	Chiny	AC	220
14	catfish	frozen	F	Wietnam	AC	40
15	pollock	frozen	F	Chiny	AC	170
16	carp	frozen	F	Polska	PL	0
17	perch	frozen	F	Polska	PL	130
18	cod	frozen	F	Polska	PL	160
19	catfish	frozen	F	Wietnam	AC	240
20	salmon	frozen	F	Norwegia	EC	140
21	hake	frozen	F	Argentyna	AC	0
22	hake	frozen	F	UE	EC	0
23	salmon	frozen	F	Norwegia	EC	0
24	salmon	frozen	F	Polska	PL	120
25	perch	frozen	F	Polska	PL	130
26	cod	frozen	F	Polska	PL	150
27	cod	frozen	F	UE	EC	0
28	cod	frozen	F	UE	EC	130
29	pollock	frozen	F	Chiny	AC	30
30	salmon	frozen	F	Norwegia	EC	160
31	carp	frozen	F	Chiny	AC	120
32	halibut	frozen	F	UE	EC	0
33	pollock	frozen	F	Chiny	AC	0
34	pollock	frozen	F	Chiny	AC	50
35	octopus	frozen	F	UE	EC	0
36	mussels	frozen	F	UE	EC	120
37	squid	frozen	F	UE	EC	160
38	squid	frozen	F	UE	EC	60
39	octopus	frozen	F	UE	EC	110
40	mussels	frozen	F	UE	EC	130
41	hake	frozen	F	Indie	AC	0
42	salmon	frozen	F	Norwegia	EC	0
43	catfish	frozen	F	Wietnam	AC	70
44	catfish	frozen	F	Wietnam	AC	90
45	pollock	frozen	F	Chiny	AC	60
46	hake	frozen	F	Indie	AC	0
47	cod	frozen	F	Polska	PL	0
48	squid	FRESH	FS	UE	EC	40
49	perch	FRESH	FS	Polska	PL	90
50	flounder	FRESH	FS	Polska	PL	150
51	salmon	FRESH	FS	Polska	PL	310
52	trout	FRESH	FS	Polska	PL	170
53	mussels	FRESH	FS	UE	EC	260
54	herring	FRESH	FS	Polska	PL	60
55	salmon	FRESH	FS	Polska	PL	0
56	carp	FRESH	FS	Polska	PL	40
57	cod	FRESH	FS	UE	EC	230
58	trout	FRESH	FS	Polska	PL	0
59	salmon	FRESH	FS	Polska	PL	40
60	cod	FRESH	FS	Polska	PL	60
61	cod	FRESH	FS	UE	EC	160
62	hake	FRESH	FS	UE	EC	60
63	carp	FRESH	FS	Polska	PL	70
64	trout	FRESH	FS	Polska	PL	130
65	trout	FRESH	FS	Polska	PL	20
66	trout	FRESH	FS	Polska	PL	0
67	mackrel	FRESH	FS	UE	EC	0
68	mussels	FRESH	FS	UE	EC	90
69	flounder	FRESH	FS	Polska	PL	0
70	squid	FRESH	FS	UE	EC	190
71	carp	FRESH	FS	Polska	PL	160
72	carp	FRESH	FS	Polska	PL	30
73	squid	FRESH	FS	UE	EC	210
74	mussels	FRESH	FS	UE	EC	0
75	salmon	FRESH	FS	Norwegia	EC	0
76	salmon	FRESH	FS	Polska	PL	0
77	mussels	FRESH	FS	UE	EC	190
78	salmon	FRESH	FS	Polska	PL	140
79	perch	FRESH	FS	Polska	PL	40
80	trout	FRESH	FS	Polska	PL	150
81	trout	FRESH	FS	Polska	PL	40
82	trout	FRESH	FS	Polska	PL	60
83	trout	FRESH	FS	Polska	PL	0
84	herring	FRESH	FS	Polska	PL	0
85	salmon	FRESH	FS	Norwegia	EC	0
86	salmon	FRESH	FS	Polska	PL	170
87	salmon	FRESH	FS	Norwegia	EC	90
88	salmon	FRESH	FS	Polska	PL	50
89	perch	FRESH	FS	Polska	PL	0
AC	Asian Countries (Vietnam + China)
EC	European Countries (UE + Norway)
PL	Poland

## Sheet: S.aureus
DoP	COUNTRIES	S.aureus
F	EC	10
F	AC	160
F	AC	140
F	AC	210
F	AC	50
F	AC	180
F	EC	140
F	AC	120
F	AC	220
F	AC	40
F	AC	170
F	PL	130
F	PL	160
F	AC	240
F	EC	140
F	PL	120
F	PL	130
F	PL	150
F	EC	130
F	AC	30
F	EC	160
F	AC	120
F	AC	50
F	EC	120
F	EC	160
F	EC	60
F	EC	110
F	EC	130
F	AC	70
F	AC	90
F	AC	60
FS	EC	40
FS	PL	90
FS	PL	150
FS	PL	310
FS	PL	170
FS	EC	260
FS	PL	60
FS	PL	40
FS	EC	230
FS	PL	40
FS	PL	60
FS	EC	160
FS	EC	60
FS	PL	70
FS	PL	130
FS	PL	20
FS	EC	90
FS	EC	190
FS	PL	160
FS	PL	30
FS	EC	210
FS	EC	190
FS	PL	140
FS	PL	40
FS	PL	150
FS	PL	40
FS	PL	60
FS	PL	170
FS	EC	90
FS	PL	50

## Sheet: resistance2
no.	DoP	COUNTRIES	Erytr	Clind	Genta
2	F	AC	S	S	S
3	F	AC	R	S	S
4	F	AC	S	S	S
7	F	AC	S	S	S
10	F	EC	S	S	S
12	F	AC	R	S	S
13	F	AC	S	S	S
15	F	AC	S	S	S
17	F	PL	S	S	S
18	F	PL	R	S	S
19	F	AC	I	S	S
20	F	EC	S	S	S
24	F	PL	S	S	S
25	F	PL	R	S	S
26	F	PL	S	I	S
28	F	EC	S	S	S
30	F	EC	R	R	S
31	F	AC	R	R	S
36	F	EC	S	S	S
37	F	EC	S	R	S
39	F	EC	I	S	S
40	F	EC	I	R	R
50	FS	PL	R	S	S
51	FS	PL	R	R	S
52	FS	PL	I	R	S
53	FS	EC	S	R	S
57	FS	EC	I	I	S
61	FS	EC	I	R	R
64	FS	PL	S	S	S
70	FS	EC	R	S	S
71	FS	PL	R	S	R
73	FS	EC	R	I	S
77	FS	EC	S	S	S
78	FS	PL	S	I	S
80	FS	PL	I	I	S
86	FS	PL	I	S	S
Sensitive "S"
Intermediate sensitive "I"
Resistant "R"
